# Supplementary material for: British Society for Rheumatology guideline on prescribing drugs in pregnancy and breastfeeding: comorbidity medications used in rheumatology practice
Source: Rheumatology (Oxford). 2022 Nov 2;62(4):e89–e104. doi: 10.1093/rheumatology/keac552 (PMC10070063; doi:10.1093/rheumatology/keac552)
Supplement: keac552_Supplementary_Data [file keac552_supplementary_data.zip]

Archive with 3 entries (3 files):
- rhe-22-1927-File008.docx
- 22-1927_Supplementary_Tables.docx
- rhe-22-1927-File007.docx
